# Supplementary material for: Dog Owners’ Attitude toward Veterinary Antibiotic Use and Antibiotic Resistance with a Focus on Canine Diarrhea Management
Source: Animals (Basel). 2023 Mar 15;13(6):1061. doi: 10.3390/ani13061061 (PMC10044205; doi:10.3390/ani13061061)
Supplement: Supplementary file 1 [file animals-13-01061-s001.zip]

Archive with 1 entries (1 files):
- animals-2249608-supplementary.pdf
